# Supplementary material for: The Evaluation of Rac1 Signaling as a Potential Therapeutic Target of Alzheimer’s Disease
Source: Int J Mol Sci. 2023 Jul 25;24(15):11880. doi: 10.3390/ijms241511880 (PMC10418761; doi:10.3390/ijms241511880)
Supplement: Supplementary file 1 [file ijms-24-11880-s001.zip]

Archive with 3 entries (3 files):
- 230724 supplementary figure S1.pdf
- 230724 supplementary figure S2.pdf
- 230724 supplementary figure S3.pdf
